# Supplementary material for: Milk Exosomes Transfer Oligosaccharides into Macrophages to Modulate Immunity and Attenuate Adherent-Invasive E. coli (AIEC) Infection
Source: Nutrients. 2021 Sep 14;13(9):3198. doi: 10.3390/nu13093198 (PMC8472098; doi:10.3390/nu13093198)
Supplement: Supplementary file 1 [file nutrients-13-03198-s001.zip]

Archive with 1 entries (1 files):
- nutrients-1299600-supplementary.pdf
